# Supplementary material for: Circular PVT1 promotes cardiac fibroblast activation interacting with miR-30a-5p and miR-125b-5p
Source: Cell Death Dis. 2025 Apr 21;16(1):325. doi: 10.1038/s41419-025-07652-7 (PMC12012019; doi:10.1038/s41419-025-07652-7)
Supplement: Supplementary file 2 — Supplementary Table S1 [file 41419_2025_7652_MOESM2_ESM.xlsx]

## Sheet: Table S1
Table S1. circPVT1 expression levels in relevant myocardial cell types.
	AC16 (Ct mean ± SEM) (n = 6)	HCF (Ct mean ± SEM) (n = 6)	HUVEC (Ct mean ± SEM) (n = 6)
circPVT1	25.7 ±0.25	25.4 ±0.29	25.1 ±0.10
