# Supplementary material for: Circular PVT1 promotes cardiac fibroblast activation interacting with miR-30a-5p and miR-125b-5p
Source: Cell Death Dis. 2025 Apr 21;16(1):325. doi: 10.1038/s41419-025-07652-7 (PMC12012019; doi:10.1038/s41419-025-07652-7)
Supplement: Supplementary file 3 — Supplementary Table S2 [file 41419_2025_7652_MOESM3_ESM.xlsx]

## Sheet: Table S2
Table S2. Differentially enriched miRNAs in circPVT1 pull-down.
miRNA	AveExpr	logFC	P.Value	adj.P.Val
hsa-miR-12126	9298	3235	8.94897e+06	7.87509e-06
hsa-miR-125b-5p	7954	2010	0.00022549	0.00595295
hsa-miR-510-3p	7670	3891	6.79905e-08	6.73105e-06
hsa-miR-4653-3p	7342	4256	5.64574e-08	6.38775e-06
hsa-miR-1233-3p	6432	3484	2.48771e-06	0.000150002
hsa-miR-369-5p	6051	3612	5.32792e-05	0.00183466
hsa-miR-548j-5p	5208	3962	1.36302e-05	0.000635008
