# Supplementary material for: Circular PVT1 promotes cardiac fibroblast activation interacting with miR-30a-5p and miR-125b-5p
Source: Cell Death Dis. 2025 Apr 21;16(1):325. doi: 10.1038/s41419-025-07652-7 (PMC12012019; doi:10.1038/s41419-025-07652-7)
Supplement: Supplementary file 4 — Supplementary Table S3 [file 41419_2025_7652_MOESM4_ESM.xlsx]

## Sheet: Table S3
Table S3. siRNA sequences used for circPVT1 or linPVT1 knockdown.
siRNA	Sequence
circPVT1 siRNA#1	5’-GCTTGAGGCCTGATCTTTT-3’
circPVT1 siRNA#2	5’-CAGCTGGGCTTGAGGCCTGAT-3’
circPVT1 siRNA#3	5’-TGGGCUUGAGGCCUGAUCU-3’
linPVT1 siRNA#1	5’-TTGCGGAAAGGATGTTGGCGG-3’
linPVT1 siRNA#2	5’-AAGTCCAAAGGCACCTGCCTG-3’
linPVT1 siRNA#3	5’-AAGTGGAGGCTGAATCATCTC-3’
