# Supplementary material for: Circular PVT1 promotes cardiac fibroblast activation interacting with miR-30a-5p and miR-125b-5p
Source: Cell Death Dis. 2025 Apr 21;16(1):325. doi: 10.1038/s41419-025-07652-7 (PMC12012019; doi:10.1038/s41419-025-07652-7)
Supplement: Supplementary file 5 — Supplementary Table S4 [file 41419_2025_7652_MOESM5_ESM.xlsx]

## Sheet: Table S4
Table S4. End-stage IHF patients and healthy controls characteristics.
Characteristics of end-stage IHF patients (n = 31)	Value		Characteristics of healthy controls
Age (years)	59 ±1.2		Organ donor whose hearts were not used for transplantation due to technical reasons. All subjects died for causes different from stroke, ischemia, or cachexia for chronic diseases (n = 11, 3 females/7 males, aged 55.3 ±5 years (MEAN ±SEM))
Sex (male, %)	88
Glucose (mg/dl)	100 ±0.8
Total Cholesterol (mg/dl)	349 ±1.6
HDL (mg/dl)	40 ±1.4
LDL (mg/dl)	90.2 ±1
Triglycerides (mg/dl)	120.5 ±2.5
Time from MI, median (months)	6.7 ±1
NTproBNP (ng/l)	4476.4 ±166.28
LVEF (%)	20 ±1.2
EDV (ml)	74.4 ±2.4
ESV (ml)	65.5 ±5.3
Stroke volume (ml)	20.1 ±2.5
Cardiac stimulator
ICD (%)	61
CRTD (%)	39
Medications (%)
Oral antidiabetic agents	15
Insulin	12
Statins	96
ACEIs	77
β-Blockers	88
Aspirin	54
Loop diuretics	100
Abbreviations:
CRTD=Cardiac Resynchronization Therapy Defibrillator; HbA1c=glycated hemoglobin; HDL=High-Density Lipoprotein; ICD=Implantable Cardioverter-Defibrillator; LDL=Low-Density Lipoprotein; MI=Myocardial Infarction; LVEF=Left Ventricular Ejection Fraction; EDV=End-Diastolic Volume; ESV=End-Systolic Volume; ESVI=End-Systolic Volume/Body Surface Area (BSA); ACEI=Angiotensin Converting Enzymes Inhibitor
