# Supplementary material for: Circular PVT1 promotes cardiac fibroblast activation interacting with miR-30a-5p and miR-125b-5p
Source: Cell Death Dis. 2025 Apr 21;16(1):325. doi: 10.1038/s41419-025-07652-7 (PMC12012019; doi:10.1038/s41419-025-07652-7)
Supplement: Supplementary file 6 — Supplementary Table S5 [file 41419_2025_7652_MOESM6_ESM.xlsx]

## Sheet: Table S5
Table S5. List of primers used in this study for RT-qPCR.
Gene	Forward sequence	Reverse sequence
UBC	5'-GATCGCTGTGATCGTCACTTGACAA	5'-AGTCAGACAGGGTGCGCCCA
RPL23	5'-TCCGGATTTCCTTGGGTCTT	5'-TGTTCAGCCGTCCCTTGATC
circPVT1	5'-CGACTCTTCCTGGTGAAGCATCTGAT	5'-TACTTGAACGAAGCTCCATGCAGC
linPVT1	5'-GAAAGGATGTTGGCGGTCCC	5'-TACTTGAACGAAGCTCCATGCAGC
circANKRD17	5'-CAACATTTTTCCCCGCTTAG	5'-CAATTTCTTTGTCTGGATCCTTG
MALAT1	5'-CAATTGCGTCATTTAAAGCCTAGTT	5'-GTTTCATCCTACCACTCCCAATTAAT
ACTA2	5'-CTATGCCTCTGGACGCACAACT	5'-CAGATCCAGACGCATGATGGCA
CTGF	5'-CTTGCGAAGCTGACCTGGAAGA	5'-CCGTCGGTACATACTCCACAGA
POSTN	5'-CAGCAAACCACCTTCACGGATC	5'-TTAAGGAGGCGCTGAACCATGC
